# Supplementary material for: An integrative approach to the study of Kempnyia Klapálek, 1914 (Plecoptera: Perlidae) from Brazil: Support for the description of four new species and a basis for future studies
Source: PLoS One. 2024 Jul 17;19(7):e0305824. doi: 10.1371/journal.pone.0305824 (PMC11253944; doi:10.1371/journal.pone.0305824)
Supplement: S2 Table — (XLS) [file pone.0305824.s002.xls]

## Sheet: MatrixOutput
	Paragripopteryx_sp._(MNF70)	E._castro_(DP504)	E._castro_(DP505)	E._froehlichi_(DP754)	E._froehlichi_(DP755)	M._veneranda_(DP763)	M._veneranda_(DP764)	M._matogrossensis_(DP674)	M._matogrossensis_(DP689)	A._tupi_(LP10)	A._tupi_(LP11)	A._subcostalis_(LM07)	A._subcostalis_(LM08)	K._colossica_(LL14)_(PR)	K._colossica_(LL16)_(PR)	K._goiana_(DP555)	K._goiana_(DP570)	K._gracilenta_(DP82)	K._gracilenta_(DP83)	K._flava_(LM34)	K._flava_(LM35)	K._jatim_(DP85)	K._jatim_(DP86)	K._mirim_(DP269)	K._neotropica_(LP01)	K._neotropica_(LP02)	K._obtusa_(DP704)	K._oliverai_(DP585)	K._oliverai_(DP586)	K._pirata_(DP742)	K._pirata_(DP743)	K._reticulata_(DP77)	K._reticulata_(DP78)	K._sazimai_(DP693)	K._sazimai_(DP696)	K._tamoya_(DP314)	K._tenebrosa_(DP341)	K._tijucana_(DP232)	K._tijucana_(DP233)	K._tupinamba_(DP307)	K._tupinamba_(DP309)	K._umbrina_(DP761)	K._umbrina_(DP823)	K._guarani_sp._nov._(DP351)	K._guarani_sp._nov._(DP349)	K._tupiniquim_sp._nov._(DP71)	K._una_sp._nov._(PPI_5)	K._zwicki_sp._nov._(DP56)
Paragripopteryx_sp._(MNF70)
E._castro_(DP504)	0.232143
E._castro_(DP505)	0.229192	0.00398705
E._froehlichi_(DP754)	0.237207	0.216712	0.216905
E._froehlichi_(DP755)	0.240175	0.219706	0.219916	0.00398705
M._veneranda_(DP763)	0.240666	0.292713	0.28676	0.218254	0.22113
M._veneranda_(DP764)	0.240666	0.292713	0.28676	0.218254	0.22113	0
M._matogrossensis_(DP674)	0.253729	0.257721	0.260467	0.238173	0.241251	0.190815	0.190815
M._matogrossensis_(DP689)	0.253729	0.257721	0.260467	0.238173	0.241251	0.190815	0.190815	0
A._tupi_(LP10)	0.289798	0.252655	0.249542	0.276155	0.276414	0.254068	0.254068	0.23959	0.23959
A._tupi_(LP11)	0.289798	0.255596	0.252457	0.276155	0.276414	0.251092	0.251092	0.242268	0.242268	0.002
A._subcostalis_(LM07)	0.250364	0.260977	0.263714	0.283811	0.28731	0.243447	0.243447	0.227713	0.227713	0.18437	0.18437
A._subcostalis_(LM08)	0.250887	0.258668	0.261422	0.278501	0.282012	0.238012	0.238012	0.224893	0.224893	0.180969	0.180969	0.00404043
K._colossica_(LL14)_(PR)	0.28009	0.234678	0.231655	0.256505	0.259621	0.207771	0.207771	0.235263	0.235263	0.262866	0.265842	0.268656	0.263249
K._colossica_(LL16)_(PR)	0.269628	0.225074	0.222095	0.246472	0.249542	0.201382	0.201382	0.228517	0.228517	0.252528	0.255443	0.258203	0.252798	0.00805952
K._goiana_(DP555)	0.289146	0.248332	0.251025	0.258161	0.258397	0.245373	0.245373	0.236601	0.236601	0.248653	0.248653	0.284491	0.282369	0.223486	0.213873
K._goiana_(DP570)	0.298463	0.250753	0.253458	0.261137	0.261382	0.254302	0.254302	0.239508	0.239508	0.251092	0.251092	0.280677	0.278501	0.220596	0.21104	0.0120243
K._gracilenta_(DP82)	0.279204	0.251343	0.25113	0.277017	0.277256	0.226134	0.226134	0.252846	0.252846	0.24721	0.24721	0.258397	0.252976	0.194121	0.185019	0.126174	0.126174
K._gracilenta_(DP83)	0.289371	0.252948	0.252708	0.275483	0.275741	0.227365	0.227365	0.25401	0.25401	0.25434	0.25434	0.266153	0.257732	0.190453	0.181467	0.118299	0.118299	0.0141337
K._flava_(LM34)	0.302282	0.274946	0.271671	0.24171	0.241785	0.218692	0.218692	0.229776	0.229776	0.257617	0.257442	0.252422	0.252718	0.172348	0.163555	0.203643	0.203185	0.187745	0.18407
K._flava_(LM35)	0.303209	0.275985	0.272714	0.242814	0.242895	0.219979	0.219979	0.23102	0.23102	0.258716	0.258535	0.253561	0.253871	0.173827	0.16506	0.205019	0.204552	0.189157	0.185495	0
K._jatim_(DP85)	0.284176	0.263435	0.2662	0.257936	0.261137	0.222115	0.222115	0.230198	0.230198	0.273888	0.273888	0.262013	0.256635	0.205744	0.196488	0.209108	0.219962	0.212034	0.208259	0.205169	0.20651
K._jatim_(DP86)	0.287545	0.263656	0.26642	0.261137	0.264385	0.213934	0.213934	0.22756	0.22756	0.267537	0.267537	0.261767	0.256387	0.194931	0.185876	0.208816	0.219655	0.211776	0.207994	0.202569	0.203923	0.0100233
K._mirim_(DP269)	0.310979	0.237414	0.243011	0.266462	0.269868	0.243279	0.243279	0.230019	0.230019	0.273646	0.273646	0.27643	0.267955	0.212525	0.203109	0.0974358	0.0974358	0.114047	0.106364	0.224066	0.225381	0.207055	0.20676
K._neotropica_(LP01)	0.258778	0.242761	0.242471	0.242799	0.242965	0.180492	0.180492	0.218585	0.218585	0.226894	0.229836	0.248111	0.24248	0.197865	0.18864	0.185069	0.188187	0.171882	0.17088	0.16307	0.16464	0.167741	0.165219	0.196713
K._neotropica_(LP02)	0.279943	0.257172	0.256865	0.263396	0.263621	0.2006	0.2006	0.230705	0.230705	0.23595	0.238891	0.268981	0.263528	0.218656	0.209255	0.20908	0.212004	0.184298	0.185769	0.181086	0.182578	0.190588	0.18529	0.206348	0
K._obtusa_(DP704)	0.297991	0.287545	0.287272	0.26733	0.267423	0.2188	0.2188	0.22756	0.22756	0.23381	0.236471	0.278965	0.270568	0.210225	0.200856	0.211657	0.21907	0.221536	0.219962	0.145716	0.147276	0.210293	0.202167	0.208747	0.157513	0.169844
K._oliverai_(DP585)	0.281618	0.237379	0.23711	0.232655	0.235703	0.236361	0.236361	0.223977	0.223977	0.263404	0.266462	0.275413	0.273214	0.212025	0.202878	0.099278	0.0969027	0.108496	0.110475	0.211932	0.21328	0.221944	0.221657	0.0901783	0.176887	0.197855	0.221657
K._oliverai_(DP586)	0.281618	0.237379	0.23711	0.232655	0.235703	0.236361	0.236361	0.223977	0.223977	0.263404	0.266462	0.275413	0.273214	0.212025	0.202878	0.099278	0.0969027	0.108496	0.110475	0.211932	0.21328	0.221944	0.221657	0.0901783	0.176887	0.197855	0.221657	0
K._pirata_(DP742)	0.254401	0.267143	0.266891	0.270173	0.273504	0.219505	0.219505	0.26521	0.26521	0.258782	0.264525	0.267791	0.274164	0.23757	0.227683	0.189854	0.192602	0.192746	0.191865	0.219168	0.220518	0.230353	0.227741	0.196091	0.20268	0.220519	0.242535	0.194604	0.194604
K._pirata_(DP743)	0.254227	0.264385	0.264131	0.267406	0.270728	0.222115	0.222115	0.262468	0.262468	0.261531	0.267295	0.267537	0.273894	0.240241	0.230304	0.18737	0.19011	0.190229	0.189369	0.221795	0.223133	0.232974	0.230353	0.193586	0.205302	0.223143	0.245191	0.192102	0.192102	0.00199104
K._reticulata_(DP77)	0.276102	0.256723	0.253458	0.247825	0.250776	0.224047	0.224047	0.228439	0.228439	0.256042	0.259019	0.257585	0.25219	0.217723	0.208224	0.183809	0.185979	0.170643	0.172646	0.197209	0.198583	0.218263	0.218013	0.167438	0.17088	0.18277	0.215682	0.151198	0.151198	0.212857	0.210293
K._reticulata_(DP78)	0.276221	0.257013	0.253729	0.247927	0.250898	0.224204	0.224204	0.228683	0.228683	0.256281	0.259267	0.257758	0.252364	0.217989	0.208481	0.184111	0.186271	0.170886	0.17291	0.197399	0.198777	0.218522	0.218263	0.16768	0.171101	0.183007	0.215943	0.15139	0.15139	0.21311	0.210547	0.00199104
K._sazimai_(DP693)	0.305046	0.283445	0.279988	0.279087	0.282482	0.23685	0.23685	0.240897	0.240897	0.252864	0.255814	0.280363	0.281008	0.21495	0.205791	0.229401	0.237611	0.218326	0.214514	0.201561	0.202958	0.199879	0.197359	0.241965	0.185903	0.200721	0.227164	0.211657	0.211657	0.228709	0.226109	0.213644	0.213925
K._sazimai_(DP696)	0.298717	0.277195	0.273796	0.272952	0.27629	0.23107	0.23107	0.235015	0.235015	0.247016	0.249932	0.274171	0.274738	0.209153	0.200093	0.223519	0.231658	0.212579	0.208816	0.195927	0.19734	0.194369	0.191865	0.235923	0.180222	0.195006	0.221282	0.205991	0.205991	0.222861	0.220278	0.207994	0.208259	0.00399204
K._tamoya_(DP314)	0.283454	0.251904	0.254604	0.261637	0.264925	0.242975	0.242975	0.219916	0.219916	0.263714	0.263714	0.250839	0.245429	0.20406	0.194818	0.0953677	0.100164	0.104414	0.0969027	0.209325	0.210685	0.211957	0.211657	0.0812764	0.188473	0.201041	0.22905	0.0948493	0.0948493	0.190929	0.18845	0.157461	0.157706	0.206276	0.200658
K._tenebrosa_(DP341)	0.305332	0.265814	0.265507	0.265814	0.269209	0.2406	0.2406	0.227741	0.227741	0.259794	0.262537	0.277561	0.272232	0.215392	0.20593	0.139823	0.139823	0.155221	0.14686	0.188052	0.189496	0.234626	0.228377	0.12084	0.22295	0.232567	0.240991	0.127084	0.127084	0.192602	0.19011	0.1666	0.166825	0.232368	0.226451	0.11289
K._tijucana_(DP232)	0.253642	0.272305	0.268882	0.247065	0.250239	0.205539	0.205539	0.195669	0.195669	0.257343	0.260364	0.250596	0.248153	0.218551	0.209022	0.176475	0.18197	0.183573	0.18786	0.208604	0.209951	0.238874	0.241523	0.179632	0.188473	0.20137	0.216493	0.154843	0.154843	0.203459	0.200935	0.17752	0.177782	0.205991	0.200389	0.160874	0.184111
K._tijucana_(DP233)	0.253642	0.269209	0.265814	0.249998	0.253198	0.208264	0.208264	0.201104	0.201104	0.25434	0.257343	0.250596	0.248153	0.221449	0.211863	0.18197	0.187525	0.180787	0.185067	0.211445	0.212784	0.24185	0.244508	0.179632	0.194237	0.207184	0.216493	0.160092	0.160092	0.200658	0.198142	0.182955	0.183231	0.208816	0.203182	0.166222	0.186881	0.00399204
K._tupinamba_(DP307)	0.31897	0.249337	0.249138	0.249337	0.252479	0.253198	0.253198	0.244853	0.244853	0.276155	0.279222	0.255814	0.259154	0.207384	0.198071	0.219655	0.221944	0.234346	0.224539	0.207539	0.208923	0.196037	0.188126	0.22599	0.192816	0.207829	0.225453	0.2321	0.2321	0.194369	0.196882	0.199405	0.199637	0.169022	0.163759	0.224834	0.231318	0.213644	0.210811
K._tupinamba_(DP309)	0.31897	0.249337	0.249138	0.249337	0.252479	0.253198	0.253198	0.244853	0.244853	0.276155	0.279222	0.255814	0.259154	0.207384	0.198071	0.219655	0.221944	0.234346	0.224539	0.207539	0.208923	0.196037	0.188126	0.22599	0.192816	0.207829	0.225453	0.2321	0.2321	0.194369	0.196882	0.199405	0.199637	0.169022	0.163759	0.224834	0.231318	0.213644	0.210811	0
K._umbrina_(DP761)	0.302435	0.261382	0.258161	0.289856	0.293241	0.23837	0.23837	0.242698	0.242698	0.239142	0.242041	0.251629	0.251955	0.202974	0.193771	0.197872	0.208533	0.187504	0.183949	0.206728	0.2081	0.224253	0.21311	0.187081	0.171818	0.181538	0.195635	0.188919	0.188919	0.164957	0.167394	0.195102	0.195364	0.167696	0.162528	0.173892	0.199637	0.184895	0.182177	0.150511	0.150511
K._umbrina_(DP823)	0.302148	0.267143	0.263888	0.292713	0.296106	0.238173	0.238173	0.242432	0.242432	0.238934	0.241824	0.248388	0.254693	0.200038	0.193589	0.197611	0.208259	0.187297	0.183734	0.203643	0.205019	0.229758	0.218522	0.186858	0.177141	0.186835	0.200935	0.188708	0.188708	0.164816	0.167256	0.194849	0.195102	0.167541	0.162386	0.17368	0.199405	0.184645	0.181935	0.155449	0.155449	0.00599106
K._guarani_sp._nov._(DP351)	0.307957	0.244374	0.24415	0.226282	0.226407	0.211536	0.211536	0.241929	0.241929	0.268055	0.271104	0.27199	0.269433	0.214865	0.205422	0.220278	0.223185	0.23201	0.230353	0.172323	0.173823	0.204256	0.196235	0.198333	0.147423	0.167838	0.180855	0.18914	0.18914	0.204945	0.207492	0.20545	0.205716	0.225776	0.219962	0.226803	0.234309	0.207994	0.210811	0.187122	0.187122	0.202915	0.211084
K._guarani_sp._nov._(DP349)	0.307957	0.253198	0.252948	0.231853	0.231993	0.217107	0.217107	0.241929	0.241929	0.271104	0.274171	0.275086	0.272548	0.217723	0.208224	0.217388	0.226109	0.234968	0.233285	0.175033	0.176526	0.204256	0.196235	0.203935	0.144784	0.165143	0.188919	0.191865	0.191865	0.210547	0.21311	0.20545	0.205716	0.219962	0.214215	0.223862	0.234309	0.210811	0.213644	0.195364	0.195364	0.197359	0.20545	0.0080162
K._tupiniquim_sp._nov._(DP71)	0.277482	0.253555	0.253314	0.248628	0.251627	0.265025	0.265025	0.230944	0.230944	0.272167	0.275153	0.285318	0.286246	0.221397	0.211802	0.219588	0.22247	0.226685	0.225674	0.195487	0.194121	0.218776	0.216188	0.232095	0.174604	0.189644	0.212458	0.205672	0.205672	0.219037	0.216451	0.204222	0.204518	0.151176	0.146087	0.195301	0.234498	0.189575	0.192308	0.171629	0.171629	0.151537	0.156507	0.186438	0.191859
K._una_sp._nov._(PPI_5)	0.283683	0.264925	0.264649	0.245316	0.2483	0.224932	0.224932	0.232655	0.232655	0.272867	0.275907	0.258135	0.249793	0.201038	0.191859	0.202407	0.210293	0.225303	0.215682	0.18444	0.183164	0.188126	0.180311	0.221903	0.181992	0.199531	0.189607	0.212379	0.212379	0.255914	0.253218	0.218263	0.218522	0.194952	0.18935	0.208533	0.224539	0.196235	0.198967	0.179718	0.179718	0.197116	0.202407	0.16786	0.173096	0.161317
K._zwicki_sp._nov._(DP56)	0.313828	0.282876	0.279491	0.260348	0.260518	0.246237	0.246237	0.239829	0.239829	0.277938	0.28075	0.295581	0.296394	0.233128	0.223297	0.243617	0.248081	0.190669	0.197573	0.187867	0.189349	0.247128	0.235575	0.224252	0.182942	0.184202	0.202934	0.209307	0.209307	0.217594	0.220176	0.193313	0.190816	0.222165	0.216317	0.196091	0.231458	0.231872	0.23484	0.221811	0.221811	0.182597	0.185071	0.165516	0.170878	0.177147	0.24319

## Sheet: Plan1
0.0812764
0.0901783
0.0901783
0.0948493
0.0948493
0.0953677
0.0969027
0.0969027
0.0969027
0.0974358
0.0974358
0.099278
0.099278
0.100164
0.104414
0.106364
0.108496
0.108496
0.110475
0.110475
0.11289
0.114047
0.118299
0.118299
0.12084
0.126174
0.126174
0.127084
0.127084
0.139823
0.139823
0.144784
0.145716
0.146087
0.14686
0.147276
0.147423
0.150511
0.150511
0.151176
0.151198
0.151198
0.15139
0.15139
0.151537
0.154843
0.154843
0.155221
0.155449
0.155449
0.156507
0.157461
0.157513
0.157706
0.160092
0.160092
0.160874
0.161317
0.162386
0.162528
0.16307
0.163555
0.163759
0.163759
0.16464
0.164816
0.164957
0.16506
0.165143
0.165219
0.166222
0.1666
0.166825
0.167256
0.167394
0.167438
0.167541
0.16768
0.167696
0.167741
0.167838
0.16786
0.169022
0.169022
0.169844
0.170643
0.17088
0.17088
0.170886
0.171101
0.171629
0.171629
0.171818
0.171882
0.172323
0.172348
0.172646
0.17291
0.173096
0.17368
0.173823
0.173827
0.173892
0.174604
0.175033
0.176475
0.176526
0.176887
0.176887
0.177141
0.17752
0.177782
0.179632
0.179632
0.179718
0.179718
0.180222
0.180311
0.180787
0.180855
0.181086
0.181467
0.181538
0.181935
0.18197
0.18197
0.181992
0.182177
0.182578
0.18277
0.182955
0.183007
0.183164
0.183231
0.183573
0.183734
0.183809
0.183949
0.18407
0.184111
0.184111
0.184298
0.18444
0.184645
0.184895
0.185019
0.185067
0.185069
0.18529
0.185495
0.185769
0.185876
0.185903
0.185979
0.186271
0.186438
0.186835
0.186858
0.186881
0.187081
0.187122
0.187122
0.187297
0.18737
0.187504
0.187525
0.187745
0.18786
0.188052
0.188126
0.188126
0.188126
0.188187
0.18845
0.188473
0.188473
0.18864
0.188708
0.188708
0.188919
0.188919
0.188919
0.18914
0.18914
0.189157
0.18935
0.189369
0.189496
0.189575
0.189607
0.189644
0.189854
0.19011
0.19011
0.190229
0.190453
0.190588
0.190929
0.191859
0.191859
0.191865
0.191865
0.191865
0.191865
0.192102
0.192102
0.192308
0.192602
0.192602
0.192746
0.192816
0.192816
0.193586
0.193589
0.193771
0.194121
0.194121
0.194237
0.194369
0.194369
0.194369
0.194604
0.194604
0.194818
0.194849
0.194931
0.194952
0.195006
0.195102
0.195102
0.195301
0.195364
0.195364
0.195364
0.195487
0.195635
0.195927
0.196037
0.196037
0.196091
0.196235
0.196235
0.196235
0.196488
0.196713
0.196882
0.196882
0.197116
0.197209
0.19734
0.197359
0.197359
0.197399
0.197611
0.197855
0.197855
0.197865
0.197872
0.198071
0.198071
0.198142
0.198333
0.198583
0.198777
0.198967
0.199405
0.199405
0.199405
0.199531
0.199637
0.199637
0.199637
0.199879
0.200038
0.200093
0.200389
0.200658
0.200658
0.200721
0.200856
0.200935
0.200935
0.201038
0.201041
0.20137
0.201561
0.202167
0.202407
0.202407
0.202569
0.20268
0.202878
0.202878
0.202915
0.202958
0.202974
0.203109
0.203182
0.203185
0.203459
0.203643
0.203643
0.203923
0.203935
0.20406
0.204222
0.204256
0.204256
0.204518
0.204552
0.204945
0.205019
0.205019
0.205169
0.205302
0.205422
0.20545
0.20545
0.20545
0.205672
0.205672
0.205716
0.205716
0.205744
0.205791
0.20593
0.205991
0.205991
0.205991
0.206276
0.206348
0.20651
0.206728
0.20676
0.207055
0.207184
0.207384
0.207384
0.207492
0.207539
0.207539
0.207829
0.207829
0.207994
0.207994
0.207994
0.2081
0.208224
0.208224
0.208259
0.208259
0.208259
0.208481
0.208533
0.208533
0.208604
0.208747
0.208816
0.208816
0.208816
0.208923
0.208923
0.209022
0.20908
0.209108
0.209153
0.209255
0.209325
0.209951
0.210225
0.210293
0.210293
0.210293
0.210547
0.210547
0.210685
0.210811
0.210811
0.210811
0.210811
0.21104
0.211084
0.211445
0.211657
0.211657
0.211657
0.211657
0.211776
0.211802
0.211863
0.211932
0.211932
0.211957
0.212004
0.212025
0.212025
0.212034
0.212379
0.212379
0.212458
0.212525
0.212579
0.212784
0.212857
0.21311
0.21311
0.21311
0.21328
0.21328
0.213644
0.213644
0.213644
0.213644
0.213873
0.213925
0.214215
0.214514
0.214865
0.21495
0.215392
0.215682
0.215682
0.215943
0.216188
0.216451
0.216493
0.216493
0.217388
0.217723
0.217723
0.217989
0.218013
0.218263
0.218263
0.218263
0.218326
0.218522
0.218522
0.218522
0.218551
0.218656
0.218776
0.219037
0.21907
0.219168
0.219588
0.219655
0.219655
0.219655
0.219962
0.219962
0.219962
0.219962
0.220278
0.220278
0.220518
0.220519
0.220596
0.221282
0.221397
0.221449
0.221536
0.221657
0.221657
0.221657
0.221657
0.221795
0.221903
0.221944
0.221944
0.221944
0.221944
0.22247
0.222861
0.22295
0.223133
0.223143
0.223185
0.223486
0.223519
0.223862
0.224066
0.224253
0.224539
0.224539
0.224539
0.224834
0.224834
0.225303
0.225381
0.225453
0.225453
0.225674
0.225776
0.22599
0.22599
0.226109
0.226109
0.226451
0.226685
0.226803
0.227164
0.227683
0.227741
0.228377
0.228709
0.22905
0.229401
0.229758
0.230304
0.230353
0.230353
0.230353
0.231318
0.231318
0.231658
0.23201
0.232095
0.2321
0.2321
0.2321
0.2321
0.232368
0.232567
0.232974
0.233285
0.234309
0.234309
0.234346
0.234346
0.234498
0.234626
0.234968
0.235923
0.23757
0.237611
0.238874
0.240241
0.240991
0.241523
0.24185
0.241965
0.242535
0.244508
0.245191
0.253218
0.255914

## Sheet: Caption
Table. Estimates of Evolutionary Divergence between Sequences
The number of base substitutions per site from between sequences are shown. Analyses were conducted using the Kimura 2-parameter model [1]. This analysis involved 48 nucleotide sequences. All ambiguous positions were removed for each sequence pair (pairwise deletion option). There were a total of 503 positions in the final dataset. Evolutionary analyses were conducted in MEGA11 [2]
1. Kimura M. (1980). A simple method for estimating evolutionary rate of base substitutions through comparative studies of nucleotide sequences. Journal of Molecular Evolution 16:111-120.
2. Tamura K., Stecher G., and Kumar S. (2021). MEGA 11: Molecular Evolutionary Genetics Analysis Version 11. Molecular Biology and Evolution https://doi.org/10.1093/molbev/msab120.
Disclaimer: Although utmost care has been taken to ensure the correctness of the caption, the caption text is provided "as is" without any warranty of any kind. Authors advise the user to carefully check the caption prior to its use for any purpose and report any errors or problems to the authors immediately (www.megasoftware.net). In no event shall the authors and their employers be liable for a…
